# Supplementary material for: Management of pancreatic pseudocysts—A retrospective analysis
Source: PLoS One. 2017 Sep 6;12(9):e0184374. doi: 10.1371/journal.pone.0184374 (PMC5587297; doi:10.1371/journal.pone.0184374)
Supplement: S3 Table — (XLSX) [file pone.0184374.s003.xlsx]

## Sheet: Tabelle1
Dependent variable: complications after intervention
Independent variables	p value in univariate analysis	high probability of impact
laboratory signs of infection		drainage of infected cysts is reported to be associated with more complications (Ref. 29)
localisation of pancreatic cyst	0.025
diabetes		diabetes is associated with more complications (infections, impaired healing) in other diseases
diameter of cyst		size is reported as indication for intervention by other publications (Ref. 20)
age		frailty increases with age
